# Supplementary material for: Detection Rates of Prostate Cancer Across Prostatic Zones Using Freehand Single-Access Transperineal Fusion Biopsies
Source: Cancers (Basel). 2025 Jun 30;17(13):2206. doi: 10.3390/cancers17132206 (PMC12249212; doi:10.3390/cancers17132206)
Supplement: Supplementary file 1 [file cancers-17-02206-s001.zip]

Archive with 1 entries (1 files):
- Figure S1 .pdf
